# Supplementary material for: Foodborne Pathogen Prevalence and Biomarker Identification for Microbial Contamination in Mutton Meat
Source: Biology (Basel). 2024 Dec 16;13(12):1054. doi: 10.3390/biology13121054 (PMC11673006; doi:10.3390/biology13121054)
Supplement: Supplementary file 1 [file biology-13-01054-s001.zip]

Archive with 1 entries (1 files):
- biology-3274549-supplementary.pdf
